# Supplementary material for: Identification and Functional Analysis of a Key Gene in the CHH Gene Family for Glucose Metabolism in the Pacific White Shrimp Litopenaeus vannamei
Source: Int J Mol Sci. 2025 May 12;26(10):4612. doi: 10.3390/ijms26104612 (PMC12111282; doi:10.3390/ijms26104612)
Supplement: Supplementary file 1 [file ijms-26-04612-s001.zip]

Archive with 8 entries (8 files):
- Date S1-The amino acid sequence of the ORF region of the CHH gene of Litopenaeus vannamei.pdf
- Date S2-The amino acid sequences of 136 CHH proteins with CHH family domains and eight proteins related to glucose metabolism.pdf
- Date S3-LvCHH Ia  sequences.pdf
- Supplementary Figure S1-S5.pdf
- Table S1-Prediction of C-terminal amidation modification of LvCHH Ia.xlsx
- Table S2-The raw data for the transcriptome sequencing libraries of the dsCHH Ia-1 group and the dsCHH Ia-2 group..xlsx
- Table S3-The  differentially expressed genes in transcriptome of dsRNA interference experiment.xlsx
- Table S4-Primers for this manuscript-research.xlsx
