# Supplementary material for: Identification and Functional Analysis of a Key Gene in the CHH Gene Family for Glucose Metabolism in the Pacific White Shrimp Litopenaeus vannamei
Source: Int J Mol Sci. 2025 May 12;26(10):4612. doi: 10.3390/ijms26104612 (PMC12111282; doi:10.3390/ijms26104612)
Supplement: Supplementary file 1 [file ijms-26-04612-s001.zip › Table S1-Prediction of C-terminal amidation modification of LvCHH Ia.xlsx]

## Sheet: Sheet1
Protein name	Position	Peptide	HAT	Score	Cutoff
LvCHH Ia-1	142	NTVQLVGK*******	CREBBP	2.351	1.348
LvCHH Ia-2	-	-	-	-	-
