# Supplementary material for: Identification and Functional Analysis of a Key Gene in the CHH Gene Family for Glucose Metabolism in the Pacific White Shrimp Litopenaeus vannamei
Source: Int J Mol Sci. 2025 May 12;26(10):4612. doi: 10.3390/ijms26104612 (PMC12111282; doi:10.3390/ijms26104612)
Supplement: Supplementary file 1 [file ijms-26-04612-s001.zip › Table S2-The raw data for the transcriptome sequencing libraries of the dsCHH Ia-1 group and the dsCHH Ia-2 group..xlsx]

## Sheet: data_table (1)
sample	raw_reads	raw_bases	clean_reads	clean_bases	error_rate	Q20	Q30	GC_pct
dsEGFP_TG_1	42264048	6.34G	40038488	6.01G	0.01	98.86	96.8	45.49
dsEGFP_TG_2	42992352	6.45G	41175308	6.18G	0.01	98.84	96.75	45.66
dsEGFP_TG_3	41874030	6.28G	40206946	6.03G	0.01	98.85	96.84	44.72
dsCHH Ia-1_TG_1	40333564	6.05G	38848094	5.83G	0.01	98.93	96.93	45.74
dsCHH Ia-1_TG_2	46937270	7.04G	44801068	6.72G	0.01	98.94	97.01	44.71
dsCHH Ia-1_TG_3	41879264	6.28G	39963626	5.99G	0.01	98.92	96.89	45.68
dsCHH Ia-2_TG_1	44667324	6.7G	42908118	6.44G	0.01	98.91	96.91	45.53
dsCHH Ia-2_TG_2	42790788	6.42G	41045512	6.16G	0.01	98.83	96.69	45.11
dsCHH Ia-2_TG_3	42391538	6.36G	40889062	6.13G	0.01	98.85	96.8	44.02
dsEGFP_HP_1	49592986	7.44G	45920554	6.89G	0.01	99.05	97.15	49.15
dsEGFP_HP_2	40495514	6.07G	38019242	5.7G	0.01	99.06	97.18	50.2
dsEGFP_HP_3	40853068	6.13G	39749398	5.96G	0.01	99.05	97.17	50.66
dsCHH Ia-1_HP_1	42996060	6.45G	41763854	6.26G	0.01	99.22	97.64	51.01
dsCHH Ia-1_HP_2	48830652	7.32G	47156350	7.07G	0.01	99.23	97.72	51.46
dsCHH Ia-1_HP_3	40572046	6.09G	39375864	5.91G	0.01	99.08	97.34	51.36
dsCHH Ia-2_HP_1	42472238	6.37G	41112230	6.17G	0.01	99.01	97.07	50.84
dsCHH Ia-2_HP_2	43034936	6.46G	41668064	6.25G	0.01	99.01	97.04	50.5
dsCHH Ia-2_HP_3	49746154	7.46G	48235928	7.24G	0.01	99.21	97.65	50.17
