# Supplementary material for: Identification and Functional Analysis of a Key Gene in the CHH Gene Family for Glucose Metabolism in the Pacific White Shrimp Litopenaeus vannamei
Source: Int J Mol Sci. 2025 May 12;26(10):4612. doi: 10.3390/ijms26104612 (PMC12111282; doi:10.3390/ijms26104612)
Supplement: Supplementary file 1 [file ijms-26-04612-s001.zip › Table S3-The differentially expressed genes in transcriptome of dsRNA interference experiment.xlsx]

## Sheet: KEGG enrichment DEGs
LvCHH Ia-1 and LvCHH Ia-2-TG
KEGG enrichment pathway
DNA replication	0.837733	LOC113811712	proliferating cell nuclear antigen-like
	0.514805	LOC113814059	DNA replication licensing factor MCM4-like
	0.295102	LOC113827271	replication protein A 70 kDa DNA-binding subunit-like
	0.404299	LOC113802081	zygotic DNA replication licensing factor mcm6-B-like
	0.402192	LOC113810205	DNA replication licensing factor Mcm5-like
	0.423831	LOC113817391	zygotic DNA replication licensing factor mcm3-like
Wnt signal pathway	0.326003	LOC113800779	transcription factor AP-1-like
	0.32401	LOC113811410	protein Wnt-4-like
	0.233135	LOC113808837	CREB-binding protein-like
	0.298794	LOC113816766	protein Wnt-4-like
	0.339965	LOC113811220	ras-related protein Rac1-like
	0.216812	LOC113817440	protein prickle-like
	0.201782	LOC113815624	vang-like protein 2
Glutathione metabolism	1.22	LOC113824641	ribonucleoside-diphosphate reductase large subunit
	1.24	LOC113824648	ribonucleoside-diphosphate reductase large subunit
	-1.02	LOC113812983	glutathione S-transferase theta-1
LvCHH Ia-2-TG
KEGG enrichment pathway	log2FoldChange	gene_name	gene_description
Phosphatidy linositol signaling system	-0.58	LOC113805298	Inositol 1,4,5-trisphosphate receptor
	-0.62	LOC113828758	1-phosphatidylinositol 4,5-bisphosphate phosphodiesterase
	-0.81	LOC113818996	1-phosphatidylinositol 3-phosphate 5-kinase
	-0.31	LOC113820658	1-phosphatidylinositol 4,5-bisphosphate phosphodiesterase delta-4
	-0.35	LOC113824467	myotubularin-related protein 8-like
	-1.11	LOC113819483	diacylglycerol kinase epsilon-like
	-0.48	LOC113812176	Protein kinase C
	-0.5	LOC113828575	1-phosphatidylinositol 4,5-bisphosphate phosphodiesterase
	-0.58	LOC113808841	1-phosphatidylinositol 4,5-bisphosphate phosphodiesterase delta-4
	-1.55	LOC113829145	diacylglycerol kinase 1-like
	-1.02	LOC113814393	myotubularin-related protein 3-like
	-0.38	LOC113813885	Phosphatidylinositol 3,4,5-trisphosphate 3-phosphatase
	-0.49	LOC113807667	inositol hexakisphosphate and diphosphoinositol-pentakisphosphate kinase 2-like
	-0.95	LOC113817748	Inositol polyphosphate-4-phosphatase type I A
	-0.65	LOC113820313	inositol hexakisphosphate and diphosphoinositol-pentakisphosphate kinase 2-like
	-0.96	LOC113805341	Inositol polyphosphate 5-phosphatase
	-0.63	LOC113820542	inactive phospholipase C-like protein 1
TGF-beta signaling pathway	0.51	LOC113800089	RhoGEF and PH domain-containing protein 6-like
	0.43	LOC113819764	Major serine/threonine-protein phosphatase PP2A-2 phosphoesterase
	2.47	LOC113808838	CREB-binding protein-like
	0.24	LOC113808837	CREB-binding protein-like
	0.32	LOC113820365	ras-like GTP-binding protein Rho1%2C transcript variant X2
Inositol phosphate metabolism	-0.805472	LOC113818996	1-phosphatidylinositol 3-phosphate 5-kinase-like
	-0.502271	LOC113828575	1-phosphatidylinositol 4
	-0.577221	LOC113808841	1-phosphatidylinositol 4
	-1.01721	LOC113814393	myotubularin-related protein 3-like
	-0.948076	LOC113817748	type I inositol-bisphosphate 4-phosphatase-like
	-0.958919	LOC113805341	type II inositol-trisphosphate 5-phosphatase-like
	-0.626731	LOC113820542	inactive phospholipase C-like protein 1
LvCHH Ia-1 and LvCHH Ia-2-HP
KEGG enrichment pathway	log2FoldChange	gene_name	gene_description
Glycolysis / Gluconeogenesis	1.86727	LOC113802550	triosephosphate isomerase B-like
	1.24762	LOC113808337	fructose-bisphosphate aldolase-like
	0.944045	LOC113820054	aldehyde dehydrogenase%2C dimeric NADP-preferring-like%2C transcript variant X1
	0.847642	LOC113826097	phosphoenolpyruvate carboxykinase
	0.671272	LOC113805141	hexokinase type 2-like
	-0.398493	LOC113813438	aldehyde dehydrogenase%2C mitochondrial-like
	-0.458958	LOC113804702	1,5-anhydro-D-fructose reductase
	-0.527985	LOC113819349	phosphoenolpyruvate carboxykinase
	-0.582082	LOC113827664	glucose-6-phosphate 1-epimerase-like
	-0.701573	LOC113805920	acetyl-coenzyme A synthetase 2-like
Carbon metabolism	0.204234	LOC113829127	peroxisomal acyl-coenzyme A oxidase 1-like
	0.0524054	LOC113802550	triosephosphate isomerase B-like
	0.00288882	LOC113808337	fructose-bisphosphate aldolase-like
	0.30738	LOC113826894	probable phosphoserine aminotransferase
	0.0560515	LOC113805141	hexokinase type 2-like
	0.106333	LOC113826787	aminomethyltransferase
	0.10042	LOC113805920	acetyl-coenzyme A synthetase 2-like
	0.00740189	LOC113812357	glycine cleavage system H protein-like
Tyrosine metabolism	2.02399	LOC113823638	pseudohemocyanin-2-like
	0.785139	LOC113820054	aldehyde dehydrogenase
	2.7532	LOC113823622	hemocyanin C chain-like
	2.29315	LOC113823643	hemocyanin C chain-like
	0.589199	LOC113828743	phenoloxidase 3-like
LvCHH Ia-1-HP
KEGG enrichment pathway	log2FoldChange	gene_name	gene_description
Other glycan degradation	0.83	LOC113820052	putative glucosylceramidase 4
	0.73	LOC113804791	chitooligosaccharidolytic beta-N-acetylglucosaminidase-like
	0.67	LOC113811684	chitooligosaccharidolytic beta-N-acetylglucosaminidase-like
	0.52	LOC113827618	lysosomal alpha-mannosidase-like
	0.79	LOC113824355	beta-hexosaminidase subunit alpha-like
	0.65	LOC113822651	glucosylceramidase-like
	0.37	LOC113809383	beta-mannosidase-like
	0.72	LOC113825546	alpha-L-fucosidase-like
	0.45	LOC113814526	beta-galactosidase-1-like protein 2
	0.83	LOC113820052	putative glucosylceramidase 4
Starch and sucrose metabolism	1.59855	LOC113803695	pancreatic alpha-amylase-like
	1.36518	LOC113825905	alpha-amylase 1-like
	0.943298	LOC113817723	alpha-amylase 1-like
	1.14534	LOC113825904	alpha-amylase-like
	1.03682	LOC113825906	alpha-amylase 1-like
	0.948238	LOC113804635	alpha-amylase 2-like
	0.764064	LOC113825898	alpha-amylase-like
	0.671272	LOC113805141	hexokinase type 2-like
Aminoacyl-tRNA biosynthesis	1.89	LOC113817116	asparagine--tRNA ligase
	1.92	LOC113803774	valine--tRNA ligase-like
	1.26	LOC113801275	alanine--tRNA ligase
	1.06	LOC113826749	probable glutamine--tRNA ligasesynthetases class 1
	1.32	LOC113805185	isoleucine--tRNA ligase
	1.33	LOC113826363	bifunctional glutamate/proline--tRNA ligase-like
Biosynthesis of amino acids	1.25	LOC113808337	fructose-bisphosphate aldolase-like
	1.65	LOC113815714	phosphoglycerate mutase 2-like
	1.36	LOC113811547	proline-rich protein 36-like
	1.87	LOC113802550	triosephosphate isomerase B-like
Metabolism of xenobiotics by cytochrome P450	1	LOC113821236	glutathione S-transferase 1-like
	1.63	LOC113809124	UDP-glycosyltransferase
	-1.05	LOC113826926	glutathione S-transferase theta-1-like
	-1.27	LOC113812983	glutathione S-transferase theta-1-like
LvCHH Ia-2-HP
KEGG enrichment pathway	log2FoldChange	gene_name	gene_description
Phagosome	3.37	LOC113813376	tubulin alpha-1A chain-like
	2.05	LOC113826673	tubulin beta chain-like
	2.78	LOC113813297	protein transport protein Sec61 subunit alpha-like 1
	5.58	LOC113825377	cartilage oligomeric matrix protein-like
	2.21	LOC113826677	tubulin beta chain-like
	4.35	LOC113816907	Tubulin alpha-3 chain
	5.07	LOC113824160	cartilage oligomeric matrix protein-like
	1.03	LOC113822630	tubulin beta-2 chain
	4.82	LOC113824179	cartilage oligomeric matrix protein-like
	-2.01	LOC113819488	tubulin beta chain-like
Glycerophospholipid metabolism	-1.85	LOC113814898	5-phosphohydroxy-L-lysine phospho-lyase-like
	-1.18	LOC113804714	5-phosphohydroxy-L-lysine phospho-lyase-like
	-1.33	LOC113805268	phospholipase A2 group XV
	-1.08	LOC113820479	Glycerol-3-phosphate acyltransferase 3
	-1.29	LOC113808219	glycerophosphocholine phosphodiesterase GPCPD1-like
	-1.38	LOC113812914	glycerol-3-phosphate acyltransferase 3-like
	-1.5	LOC113818469	5-phosphohydroxy-L-lysine phospho-lyase-like

## Sheet: GO enrichmrnt DEGs
LvCHH Ia-2-HP
GO enrichment term	log2FoldChange	gene_name	gene_description
chitin metabolic process	5.7457	LOC113810647	probable chitinase
	7.41744	LOC113815678	Chitin binding Peritrophin-A domain
	4.84003	LOC113827665	Chitin binding Peritrophin-A domain
	5.07712	LOC113802380	Chitin binding Peritrophin-A domain
	5.36027	LOC113811795	Chitin binding Peritrophin-A domain
	2.32534	LOC113822220	mucin-5AC-like
	6.09676	LOC113799899	extensin-like
	4.94476	LOC113820442	mucin-5AC-like
	5.16021	LOC113819398	Chitin binding Peritrophin-A domain
	4.35209	LOC113816928	balbiani ring protein 3-like
	0.934336	LOC113819368	Chitin binding Peritrophin-A domain
	4.07028	LOC113816518	probable chitinase 10
	5.40476	LOC113829231	Glycosyl hydrolases family|Chitin binding Peritrophin-A domain
	0.935938	LOC113819974	Chitin binding Peritrophin-A domain
	2.60676	LOC113814529	protein obstructor-E-like
	5.07653	LOC113808324	Glycosyl hydrolases family|Chitin binding Peritrophin-A domain
	3.49301	LOC113803926	Chitin binding Peritrophin-A domain
	3.39603	LOC113815782	chondroitin proteoglycan 2-like
	5.57999	LOC113825377	cartilage oligomeric matrix protein-like
	1.26419	LOC113813285	Chitin binding Peritrophin-A domain
	3.407	LOC113830582	Chitin binding Peritrophin-A domain
	3.6422	LOC113827354	Chitin binding Peritrophin-A domain|Low-density lipoprotein receptor domain class A|Polysaccharide deacetylase
	4.36581	LOC113823493	Chitin binding Peritrophin-A domain
	0.755415	LOC113822241	chitotriosidase-1-like
	5.07174	LOC113824160	cartilage oligomeric matrix protein-like
	3.09272	LOC113822227	Chitin binding Peritrophin-A domain
	4.36452	LOC113822914	Chitin binding Peritrophin-A domain
	2.52656	LOC113823614	Chitin binding Peritrophin-A domain
