# Supplementary material for: Identification and Functional Analysis of a Key Gene in the CHH Gene Family for Glucose Metabolism in the Pacific White Shrimp Litopenaeus vannamei
Source: Int J Mol Sci. 2025 May 12;26(10):4612. doi: 10.3390/ijms26104612 (PMC12111282; doi:10.3390/ijms26104612)
Supplement: Supplementary file 1 [file ijms-26-04612-s001.zip › Table S4-Primers for this manuscript-research.xlsx]

## Sheet: Sheet1
name	sequence（5’-3'）	Tm（℃）
LvCHH Ia-F	AAAGCCCTTGTTCGGTCTCT	59
LvCHH Ia-R	CAAGGATCCAACAGAAACGCA
LvCHH Ia-1-qF	CAGCTTCCTCTCACTTCGCA	58
LvCHH Ia-1-qR	GCAGTTACTCTTGCACTCGG
LvCHH Ia-2-qF	GACACCTTCGACCACTCCTG	60
LvCHH Ia-2-qR	TGAGATCAGCCACACAGACA
LvCHH Ia-1-dsF	TAATACGACTCACTATAGGGCTTCCTCTCACTTCGCATGG	57
LvCHH Ia-1-dsR	TAATACGACTCACTATAGGGATAAGGAGATCGTCGAGGCA
LvCHH Ia-2-dsF	TAATACGACTCACTATAGGGCAGCTTCCTCTCACTTCGC	57
LvCHH Ia-2-dsR	TAATACGACTCACTATAGGGGCCACACAGACATTGAACCT
LvEGFP-dsF	TAATACGACTCACTATAGGGCAGTGCTTCAGCCGCTACCC	60
LvEGFP-dsR	TAATACGACTCACTATAGGGAGTTCACCTTGATGCCGTTCTT
Lv18s-F	TATACGCTAGTGGAGCTGGAA	56
Lv18s-R	GGGGAGGTAGTGACGAAAAAT
LvCHH Ia-1-rF	GGCTGATATCGGATCCGACACCTTCGACCACTCCTG	60
LvCHH Ia-1-rR	GACGGAGCTCGAATTCCTTCCCTACCAGCTGGACG
LvCHH Ia-2-rF	GGCTGATATCGGATCCATGGTCAGCTTCCTCTCACTT	60
LvCHH Ia-2-rR	GACGGAGCTCGAATTCGGGATAGCGCAGAAATTTAGCT
LvPET-32a-F	TAATACGACTCACTATAGG	59
LvPET-32a-R	CCGCTGAGCAATAACTAGC
